# Supplementary material for: High-Throughput Screening of Lipidomic Adaptations in Cultured Cells
Source: Biomolecules. 2019 Jan 24;9(2):42. doi: 10.3390/biom9020042 (PMC6407004; doi:10.3390/biom9020042)
Supplement: Supplementary file 1 [file biomolecules-09-00042-s001.zip]

Archive with 3 entries (3 files):
- STable1_r1.xls
- STable2_r1.csv
- suppl Methods.txt
