# Supplementary material for: High-Throughput Screening of Lipidomic Adaptations in Cultured Cells
Source: Biomolecules. 2019 Jan 24;9(2):42. doi: 10.3390/biom9020042 (PMC6407004; doi:10.3390/biom9020042)
Supplement: Supplementary file 1 [file biomolecules-09-00042-s001.zip › STable1_r1.xls]

## Sheet: STable1_r1
Supplementary table 1A. Top 100 of LCMS signal contributions of unique lipid species. APCI generated ions were detected in a linear ion trap and annotated by their mass to charge ratio and retention time. In the case of co-eluting species with identical n
	Detected at mz	Retention time	Bafilomycin_01	Bafilomycin_02	Bafilomycin_03	Bafilomycin_04	C75_01	C75_02	C75_03	Celicoxib_01	Celicoxib_02	Celicoxib_03	Celicoxib_04	CTRL_02	CTRL_03	CTRL_04	CTRL_05	CTRL_06	CTRL_07	CTRL_08	Etomoxir_01	Etomoxir_02	Etomoxir_03	Etomoxir_04	FumonisinB1_01	FumonisinB1_02	FumonisinB1_03	FumonisinB1_04	Myriocin_01	Myriocin_02	Myriocin_03	Myriocin_04	Orlistat_01	Orlistat_02	Orlistat_03	Orlistat_04	Rosiglitason_01	Rosiglitason_02	Rosiglitason_03	Rosiglitason_04	Spautin_01	Spautin_02	Spautin_03	Spautin_04
CL 36:2	603.6	97.2	0.7493	0.2207	0.5315	0.2134	1.1133	0.2483	0.2164	0.3426	0.2471	0.2697	0.2361	0.272	0.2584	0.6708	0.3111	0.2699	0.2566	0.2821	0.8581	0.6729	0.3341	0.787	0.3098	0.2104	0.2345	0.2613	0.424	0.3576	0.2734	0.3347	0.5414	0.4029	0.281	0.5245	0.4509	1.2492	0.9566	0.3676	0.4019	0.3014	0.3011	0.2732
CL 38:3	629.6	96.4	0.2675	0.1771	0.1572	0.1904	0.211	0.1299	0.1222	0.2326	0.1631	0.2006	0.1645	0.1491	0.0949	0.1421	0.1695	0.1581	0.1764	0.1326	0.1211	0.0585	0.0753	0.0835	0.2307	0.1606	0.1883	0.1946	0.134	0.1976	0.1646	0.1517	0.1356	0.3197	0.0664	0.0825	0.475	0.3912	0.3678	0.3668	0.3253	0.2218	0.2	0.1939
CL 38:4	627.6	96.2	1.062	0.7301	0.7198	0.6565	1.9827	1.3632	1.205	1.7426	1.3893	1.4342	1.2768	1.6174	1.6891	1.5796	1.785	1.3661	1.2242	1.5273	1.3594	0.9462	1.0652	1.1122	1.7529	1.3133	1.4009	1.3934	2.2387	1.7747	1.633	1.7048	0.4699	0.6844	0.2823	0.3233	1.0054	0.8176	0.6786	0.878	1.7235	1.3216	1.2968	1.0205
CL 40:5	653.6	96.2	0.194	0.1238	0.1101	0.12	0.2695	0.1889	0.1728	0.324	0.2529	0.2795	0.2544	0.2296	0.1911	0.2159	0.2609	0.219	0.227	0.2296	0.2494	0.3585	0.211	0.1896	0.284	0.216	0.264	0.2623	0.286	0.2841	0.2624	0.2717	0.276	0.3253	0.153	0.1928	0.2068	0.1655	0.1547	0.1643	0.2809	0.2213	0.2164	0.1773
PC 30:0	523.5	157.5	0.2492	0.2544	0.249	0.2503	0.5643	0.5946	0.6415	0.649	0.6594	0.7381	0.7555	0.5639	0.4727	0.5722	0.5917	0.6178	0.6408	0.6394	0.6661	0.6191	0.627	0.6609	0.88	0.9295	0.9172	0.8831	0.6545	0.8648	0.8064	0.8369	0.1912	0.2928	0.1823	0.1846	0.4068	0.4013	0.4016	0.3699	0.8117	0.7589	0.7235	0.7994
PC 32:0	551.5	154.6	1.2791	1.3386	1.3597	1.2993	1.9737	2.1014	2.1026	2.2536	2.2422	2.4525	2.449	2.0213	2.1696	2.1313	2.0731	2.1188	2.0497	2.1862	1.6615	1.6953	1.6494	1.6592	3.0501	3.2349	3.1253	3.1175	3.2694	3.3423	3.4294	3.4275	0.858	1.027	0.9467	0.9011	1.5852	1.5646	1.4992	1.427	1.6586	1.7369	1.7009	1.8481
PC 32:1	549.5	153.6	0.8177	0.8153	0.8133	0.7659	1.6921	1.7389	1.6591	1.8859	1.764	1.8143	1.7476	1.6045	1.654	1.7051	1.6213	1.5185	1.4529	1.5507	1.7796	1.712	1.594	1.6625	2.1502	2.0986	1.9159	2.0616	1.9733	1.9386	1.8897	1.929	0.6564	0.9242	0.6494	0.6899	2.1499	2.1775	2.0978	2.1506	1.8895	1.8179	1.7228	1.8843
PC 32:2	547.5	152.3	0.0408	0.0551	0.0548	0.0362	0.2357	0.2013	0.1901	0.2183	0.1815	0.1812	0.1861	0.2031	0.2175	0.2181	0.2204	0.1931	0.1612	0.1649	0.2663	0.2402	0.2173	0.2246	0.2423	0.2267	0.1914	0.2006	0.2411	0.2473	0.2168	0.2176	0.1212	0.1524	0.1166	0.1176	0.2293	0.2191	0.2234	0.2098	0.2912	0.2769	0.2476	0.2625
PC 34:0	579.6	151.7	1.5493	1.6342	1.7395	1.6576	0.5726	0.7256	0.7475	0.5981	0.6665	0.6925	0.6627	0.6366	0.7755	0.6913	0.8172	0.8698	0.8353	0.7911	0.5568	0.6402	0.5636	0.6573	0.8119	0.8403	0.9139	0.9032	1.1307	0.9759	1.0404	1.0145	0.8331	0.6396	1.0327	0.9795	0.487	0.574	0.533	0.5947	0.5006	0.5598	0.5601	0.6357
PC 34:1	577.6	151.3	3.5066	3.7295	3.6184	3.7701	4.4081	4.8075	5.0274	4.779	5.1145	5.4075	5.4206	4.1273	4.0583	4.3773	4.4452	4.017	4.16	4.5642	3.9505	4.1525	3.8336	4.2471	5.3553	5.6526	5.4882	5.2799	4.9944	5.0239	5.0001	5.3304	3.2221	2.7197	3.6216	3.551	5.1047	5.1483	5.0541	4.99	4.2018	4.3247	4.3325	4.6501
PC 34:2	575.6	151.1	0.5921	0.6559	0.6303	0.6316	1.0223	1.0275	1.0781	1.0345	1.003	1.0069	1.0136	0.969	1.0516	1.0571	1.0309	1.0354	0.9063	1.023	1.1588	1.1565	1.0084	1.1619	1.1249	1.0688	1.0112	0.9956	1.2217	1.0912	1.0201	1.0874	1.1337	0.7766	1.1498	1.1265	1.1196	1.1819	1.1518	1.1873	1.1422	1.1287	1.1099	1.2082
PC 36:1	605.6	148.4	1.3993	1.4273	1.4986	1.5253	0.6781	0.7461	0.7477	0.8787	0.9273	0.9608	0.9687	0.6567	0.631	0.6866	0.7571	0.7118	0.7973	0.7232	0.7266	0.7547	0.7183	0.751	0.8933	0.8433	0.9134	0.8522	0.8032	0.7531	0.7852	0.7808	1.3593	0.8841	1.6314	1.5271	0.7426	0.7027	0.7113	0.6932	0.6042	0.6649	0.6125	0.7604
PC 36:2	603.6	148.4	0.8488	0.9115	0.9363	0.9657	1.1137	1.2291	1.367	1.3492	1.3813	1.5023	1.457	1.0565	0.9707	1.0625	1.0571	1.0605	1.0325	1.1834	1.3208	1.4261	1.3348	1.4938	1.2626	1.2917	1.3649	1.2751	1.2906	1.3104	1.2793	1.3501	2.4429	1.2775	2.7296	2.5566	1.4841	1.5906	1.5977	1.5101	1.2083	1.2935	1.2499	1.415
PC 36:3	601.6	148.7	0.3428	0.338	0.3923	0.3691	0.3702	0.4121	0.4202	0.4294	0.4274	0.4588	0.4565	0.3918	0.42	0.416	0.3908	0.4075	0.3863	0.4219	0.4572	0.4775	0.4276	0.4745	0.4185	0.4179	0.4398	0.4016	0.519	0.4605	0.4363	0.4635	0.5452	0.2995	0.6605	0.6326	0.3651	0.3812	0.3953	0.4111	0.4839	0.5049	0.4517	0.5165
PC 36:4	599.5	146.1	0.2985	0.2975	0.301	0.2873	0.382	0.3918	0.3795	0.3936	0.3802	0.4178	0.3968	0.4301	0.4131	0.4411	0.4165	0.3674	0.344	0.4157	0.3378	0.3425	0.3156	0.3565	0.3837	0.3878	0.3726	0.3527	0.4654	0.4034	0.4066	0.4323	0.3022	0.1832	0.3337	0.3065	0.2654	0.2868	0.2712	0.2747	0.3201	0.3192	0.3073	0.3506
PC 38:3	629.5	145.9	0.3521	0.3633	0.331	0.3962	0.1706	0.1868	0.1963	0.2113	0.2342	0.252	0.2505	0.1679	0.1683	0.1937	0.1904	0.1687	0.1759	0.1894	0.2139	0.2109	0.2072	0.221	0.2011	0.1884	0.2072	0.2077	0.2242	0.1984	0.2102	0.2117	0.3638	0.1922	0.4337	0.4247	0.1841	0.1963	0.192	0.1707	0.1896	0.1966	0.1988	0.2354
PC 38:4	627.5	143.6	0.5001	0.509	0.5303	0.5607	0.2874	0.316	0.3154	0.3829	0.3972	0.4439	0.4129	0.3181	0.3411	0.3314	0.3518	0.3164	0.3147	0.3546	0.355	0.3407	0.3437	0.3617	0.3467	0.3288	0.3544	0.3418	0.4209	0.3705	0.3881	0.385	0.5461	0.2793	0.582	0.5938	0.2625	0.2628	0.2608	0.2521	0.3481	0.2116	0.357	0.4075
PC 38:5	625.5	145.1	0.4188	0.416	0.4296	0.454	0.4473	0.4766	0.471	0.5104	0.5405	0.5688	0.5437	0.4637	0.4619	0.4812	0.4681	0.4328	0.4205	0.4993	0.4815	0.4906	0.4746	0.5142	0.4635	0.4586	0.475	0.4478	0.6118	0.532	0.5658	0.5669	0.6815	0.3077	0.7582	0.7158	0.3288	0.3435	0.3252	0.3266	0.4335	0.4593	0.4493	0.5129
PC 38:6	623.5	144.6	0.1796	0.1779	0.1556	0.1669	0.2749	0.2785	0.2693	0.2879	0.2934	0.331	0.3077	0.2739	0.2612	0.2861	0.2788	0.241	0.238	0.2859	0.2683	0.2659	0.2647	0.2568	0.2886	0.2675	0.2617	0.2558	0.3081	0.3005	0.3048	0.2901	0.3514	0.1667	0.3813	0.3658	0.1437	0.1511	0.139	0.1387	0.2849	0.2829	0.2863	0.3091
PC 40:5	653.6	143.3	0.3386	0.3367	0.3059	0.381	0.1583	0.1704	0.1734	0.2051	0.237	0.2579	0.2293	0.1613	0.1764	0.1757	0.1707	0.1544	0.154	0.1888	0.2029	0.2068	0.211	0.2046	0.1675	0.1605	0.1724	0.1776	0.2325	0.1987	0.2141	0.2084	0.4083	0.1825	0.4541	0.4498	0.1276	0.1483	0.1297	0.1237	0.1848	0.197	0.2011	0.2237
PC 40:6	651.5	142.7	0.3234	0.3223	0.3029	0.3552	0.1975	0.1995	0.2052	0.2481	0.2576	0.2841	0.2762	0.1809	0.1914	0.2083	0.2103	0.1768	0.1763	0.2265	0.2407	0.2209	0.2285	0.2428	0.2081	0.1894	0.2043	0.1966	0.2573	0.2368	0.2447	0.2449	0.5179	0.2169	0.5511	0.53	0.1612	0.176	0.1612	0.1527	0.2253	0.2279	0.2317	0.2612
PC A32:0	537.5	156.1	0.3048	0.3082	0.3125	0.2949	0.3006	0.3491	0.3599	0.3343	0.3386	0.4067	0.3811	0.3328	0.3251	0.3532	0.3512	0.3363	0.3618	0.4013	0.3003	0.312	0.3221	0.3434	0.3684	0.3923	0.3934	0.4035	0.5311	0.6234	0.5826	0.5551	0.1851	0.1855	0.2171	0.1927	0.2289	0.2361	0.2405	0.2114	0.359	0.3161	0.3068	0.3536
PC A34:0	565.6	153.3	0.2508	0.2938	0.31	0.2779	0.1933	0.2388	0.2378	0.2421	0.2462	0.2578	0.2512	0.2047	0.2256	0.2225	0.1172	0.241	0.237	0.2516	0.205	0.2305	0.2228	0.2346	0.2572	0.2845	0.2961	0.2947	0.3695	0.3451	0.3839	0.3494	0.1903	0.136	0.2117	0.0743	0.1445	0.1556	0.1509	0.1491	0.1894	0.2069	0.1977	0.2126
PC A34:1	563.5	152.7	0.543	0.5661	0.5752	0.5882	0.685	0.7055	0.773	0.6945	0.7414	0.8699	0.8231	0.6668	0.6743	0.6966	0.6569	0.5847	0.6201	0.7263	0.7166	0.7199	0.7042	0.7314	0.6299	0.6504	0.6689	0.6781	0.8615	0.9323	0.8599	0.8877	0.5161	0.3535	0.5511	0.5612	0.6064	0.6161	0.6065	0.6106	0.6715	0.6731	0.6737	0.7413
PC A36:1	591.6	150.1	0.3024	0.3422	0.334	0.333	0.2284	0.27	0.2852	0.2768	0.2975	0.3291	0.3277	0.2262	0.2331	0.2304	0.2521	0.2333	0.2493	0.2681	0.2677	0.2859	0.2706	0.3074	0.2901	0.3101	0.312	0.2957	0.3106	0.2926	0.32	0.3011	0.3584	0.1858	0.4002	0.3956	0.2229	0.2128	0.2109	0.2177	0.2382	0.248	0.2428	0.2776
PC A36:2	589.6	149.6	0.1124	0.1422	0.0807	0.1407	0.213	0.2164	0.2389	0.2052	0.218	0.2305	0.2305	0.1942	0.2017	0.2045	0.1922	0.1841	0.1848	0.2174	0.2417	0.2643	0.2478	0.2792	0.1963	0.201	0.2006	0.1939	0.2531	0.2528	0.236	0.2418	0.3201	0.1669	0.3628	0.3341	0.1966	0.2123	0.2181	0.2135	0.2323	0.2377	0.2321	0.2566
PE 31:1	676.4	104.6	0.987	0.9678	0.9244	0.958	0.2977	0.2791	0.2632	0.243	0.2343	0.2324	0.2391	0.33	0.3259	0.2875	0.3638	0.6157	0.6298	0.328	0.2796	0.2837	0.2946	0.2736	0.2768	0.3219	0.3167	0.3307	0.3614	0.3807	0.3902	0.3445	0.761	2.293	0.7048	0.6969	0.2787	0.2662	0.2907	0.2943	0.2891	0.2945	0.2917	0.293
PE 32:1	690.4	104.9	0.3329	0.2858	0.2958	0.2748	0.4328	0.3468	0.3389	0.339	0.2927	0.2848	0.2477	0.3979	0.3487	0.37	0.4098	0.3831	0.3523	0.3217	0.5479	0.4254	0.4543	0.4499	0.3657	0.3505	0.3018	0.3195	0.3364	0.4118	0.3423	0.3391	0.3144	0.5832	0.2601	0.2654	0.814	0.7823	0.8124	0.7942	0.5523	0.4377	0.4463	0.4582
PE 33:1	704.4	104.3	0.9611	0.8586	0.8672	0.8645	0.3648	0.3656	0.3581	0.3137	0.337	0.3205	0.3205	0.3705	0.3585	0.3469	0.4072	0.5075	0.4955	0.3752	0.4295	0.4062	0.4274	0.4146	0.3576	0.3955	0.3567	0.4018	0.385	0.3679	0.3597	0.3183	0.6333	1.2063	0.6275	0.6432	0.3981	0.3933	0.4109	0.4085	0.4096	0.3875	0.376	0.3934
PE 34:0	720.4	104.6	0.4737	0.4665	0.4772	0.4201	0.2383	0.2191	0.2114	0.2253	0.2245	0.2382	0.2274	0.2745	0.2592	0.2355	0.2905	0.3386	0.3242	0.2688	0.2758	0.2715	0.2961	0.2879	0.2617	0.2718	0.2535	0.3077	0.2684	0.2788	0.2678	0.235	0.5105	0.649	0.4987	0.4822	0.2627	0.2388	0.2534	0.2593	0.2527	0.254	0.2503	0.2643
PE 34:1	718.4	104.5	1.298	1.0968	1.0343	1.0116	2.4946	2.2708	2.1758	2.0917	1.9102	1.8595	1.8172	2.3719	2.1213	2.2248	2.2933	2.3211	2.1774	2.1301	2.3827	2.2916	2.3543	2.1466	2.4764	2.5004	2.1286	2.2499	1.7307	1.9008	1.8956	1.8044	1.9498	2.4862	1.4873	1.4997	4.5157	4.3398	4.5329	4.5756	2.9817	2.8461	2.7169	2.7682
PE 34:2	716.4	104.3	0.4219	0.407	0.3693	0.3683	0.8668	0.7701	0.7186	0.6986	0.6025	0.5994	0.541	0.8336	0.8137	0.807	0.8007	0.834	0.7933	0.7102	0.8994	0.8337	0.8348	0.8234	0.7716	0.7344	0.6161	0.696	0.7786	0.7423	0.7168	0.6672	0.619	0.9416	0.4909	0.5053	1.5213	1.5543	1.5982	1.6182	1.1111	1.0394	0.9588	0.9811
PE 36:1	746.4	103.9	1.723	1.5398	1.5209	1.5145	2.9696	3.1501	3.0915	3.2382	3.1528	3.0061	3.0586	3.058	2.9852	2.9749	2.9292	2.8247	3.0101	3.2041	2.8222	2.8434	2.9313	2.8959	2.4155	2.4445	2.4116	2.5635	2.3021	2.0875	2.4838	2.2608	2.6838	3.1855	2.3628	2.3497	3.878	3.709	3.7252	3.757	3.4559	3.4784	3.5555	3.7328
PE 36:2	744.4	103.9	1.6201	1.4602	1.362	1.4116	3.2046	3.4056	3.1943	3.2098	3.1658	2.8692	2.8876	3.0225	3.0037	2.9158	3.026	3.2658	3.3573	3.1255	3.4098	3.6486	3.4938	3.5679	3.4391	3.2797	3.054	3.2472	2.646	2.4864	2.7813	2.6117	3.5201	3.896	2.9485	2.8854	5.0338	4.9274	5.0464	5.2787	4.136	4.1038	4.0825	4.4163
PE 36:3	742.4	103.8	0.4866	0.4046	0.4046	0.4053	0.612	0.6416	0.6182	0.6258	0.5609	0.5256	0.5358	0.5961	0.629	0.6007	0.6693	0.7254	0.6422	0.6129	0.7086	0.7545	0.7296	0.7363	0.8643	0.786	0.7301	0.77	0.6176	0.5735	0.594	0.5586	0.6611	0.5939	0.591	0.5787	0.9444	0.9291	0.9256	1.0828	0.835	0.7943	0.8019	0.8924
PE 36:4	740.4	103.5	0.8256	0.7535	0.7456	0.7196	1.3915	1.3899	1.2587	1.2349	1.1785	1.086	1.0921	1.4043	1.3048	1.3699	1.3348	1.3361	1.2734	1.204	1.1468	1.1739	1.2003	1.1257	2.0371	1.8496	1.6576	1.7268	1.4181	1.5005	1.4681	1.5286	0.4793	0.6008	0.4411	0.4121	1.7513	1.7478	1.799	1.8374	1.1888	1.1643	1.1392	1.1724
PE 37:1	760.5	103.8	0.2097	0.1994	0.2022	0.2057	0.2357	0.249	0.2731	0.204	0.2235	0.2177	0.2304	0.2717	0.2596	0.2475	0.2273	0.2154	0.2621	0.2473	0.2576	0.2692	0.2797	0.2628	0.2301	0.2365	0.2409	0.28	0.2302	0.2344	0.2475	0.2316	0.2551	0.2591	0.2436	0.2365	0.2747	0.2969	0.2995	0.3157	0.2381	0.263	0.2565	0.266
PE 37:2	758.4	103.6	0.1676	0.1453	0.1635	0.1847	0.1876	0.2158	0.2196	0.2096	0.2092	0.2058	0.2168	0.197	0.2143	0.1941	0.1876	0.222	0.2327	0.2113	0.2364	0.269	0.2802	0.2657	0.2217	0.2265	0.2253	0.2237	0.1684	0.1666	0.1804	0.158	0.254	0.3086	0.2344	0.2464	0.2886	0.2758	0.294	0.3172	0.2505	0.2594	0.2485	0.2704
PE 38:1	774.5	101.9	0.5561	0.6079	0.5703	0.5922	0.8797	0.9144	0.9767	0.9183	0.9449	0.9769	1.0068	0.9435	0.9656	0.9034	0.8304	0.9544	1.0145	0.9455	0.8837	0.9518	1.0025	0.926	0.9151	1.0175	1.1175	1.1247	0.8524	0.9706	1.0771	1.0135	0.9943	1.2011	0.851	0.8996	0.5852	0.5889	0.6073	0.5729	0.8047	0.8262	0.8947	0.8833
PE 38:2	772.5	102.7	0.4072	0.3912	0.424	0.4381	0.5876	0.6285	0.7395	0.5913	0.6497	0.6726	0.7164	0.5927	0.626	0.5826	0.5338	0.6312	0.7048	0.6818	0.6412	0.736	0.7375	0.6888	0.6134	0.694	0.7728	0.7555	0.5618	0.6076	0.6456	0.6544	0.4953	0.7063	0.4433	0.4996	0.578	0.6448	0.6037	0.6411	0.5562	0.6184	0.6332	0.6349
PE 38:3	770.5	102.7	0.3989	0.4252	0.3845	0.3884	0.5757	0.6157	0.597	0.6488	0.683	0.6822	0.6908	0.6229	0.5653	0.5947	0.5542	0.6113	0.6746	0.5911	0.5557	0.5989	0.6002	0.5548	0.6235	0.6567	0.7519	0.7817	0.541	0.6359	0.6733	0.6277	0.4616	0.6641	0.3955	0.4129	0.7481	0.6888	0.7684	0.7428	0.8042	0.8335	0.8751	0.8788
PE 38:4	768.4	102.7	2.7907	2.8621	2.8	2.6975	5.0971	5.1712	4.8172	5.4327	5.2256	4.7539	4.8385	5.4122	5.832	5.2526	5.326	5.2493	4.7845	5.2344	4.4272	4.5046	4.5683	4.4081	6.9753	6.8759	6.7816	6.4183	7.0812	6.3489	6.3311	6.548	1.5812	1.683	1.5339	1.4359	4.0112	3.6875	3.5878	4.039	4.3443	4.5072	4.4479	4.5612
PE 38:5	766.4	102.8	1.6618	1.6245	1.6324	1.5534	3.5966	3.5853	3.4615	3.5562	3.3572	3.1129	3.0419	3.5449	3.8229	3.4904	3.625	3.6464	3.3537	3.3505	3.4469	3.4955	3.488	3.3709	5.0038	4.7586	4.4824	4.2892	4.3829	4.2945	3.9922	4.306	1.8099	1.6059	1.5343	1.5702	3.2878	3.2471	3.3189	3.5233	3.2906	3.415	3.3592	3.3853
PE 39:2	786.5	103.1	0.158	0.1678	0.1586	0.1599	0.2298	0.2742	0.2751	0.2497	0.2602	0.2714	0.276	0.255	0.2613	0.2495	0.2238	0.2429	0.2611	0.2491	0.2507	0.3019	0.2756	0.261	0.3052	0.3533	0.348	0.3058	0.2417	0.271	0.2553	0.2772	0.2564	0.2215	0.2691	0.2548	0.2609	0.2674	0.2901	0.2821	0.2525	0.28	0.2979	0.2912
PE 39:3	784.5	103.3	0.1569	0.1681	0.1674	0.1521	0.2002	0.215	0.236	0.1955	0.2325	0.2241	0.2369	0.1858	0.1998	0.2105	0.1939	0.2101	0.2052	0.2084	0.1994	0.2249	0.2236	0.2197	0.2293	0.2331	0.2609	0.2409	0.2	0.2223	0.2382	0.2402	0.1744	0.2161	0.1651	0.1705	0.2394	0.2526	0.2408	0.2643	0.202	0.2086	0.2207	0.218
PE 40:2	800.5	102.2	0.186	0.1724	0.2036	0.1886	0.2488	0.3132	0.3456	0.304	0.3364	0.3679	0.3634	0.2816	0.2726	0.2744	0.2388	0.2709	0.2998	0.3158	0.313	0.3498	0.379	0.3256	0.2125	0.2407	0.2825	0.2872	0.2622	0.2945	0.3327	0.3273	0.3403	0.3225	0.3339	0.3307	0.2246	0.2245	0.2219	0.2149	0.2491	0.2716	0.2869	0.2943
PE 40:3	798.5	102.2	0.2339	0.2626	0.2335	0.2705	0.2553	0.255	0.3128	0.2897	0.3126	0.3635	0.3602	0.2653	0.2814	0.2384	0.2323	0.2743	0.3087	0.3207	0.2791	0.3128	0.3308	0.3306	0.2572	0.2974	0.3199	0.322	0.2527	0.3122	0.3128	0.3195	0.3298	0.4117	0.3192	0.3488	0.2222	0.2301	0.2353	0.2259	0.2445	0.25	0.2844	0.2624
PE 40:4	796.5	102.5	0.6287	0.6869	0.6954	0.706	0.7257	0.8135	0.8717	0.9979	1.0959	1.0775	1.0518	0.8202	0.9021	0.8067	0.742	0.868	0.8797	0.8973	0.9702	1.0611	1.1022	1.0372	0.8414	0.9173	0.986	0.8983	1.0247	0.9025	0.9794	0.9778	0.8203	0.8431	0.7985	0.8098	0.5918	0.5742	0.5816	0.5988	0.9625	1.0429	1.0716	1.1275
PE 40:5	794.4	102.6	0.7859	0.8159	0.852	0.8237	1.1783	1.2993	1.3144	1.8518	1.7537	1.7302	1.7258	1.309	1.41	1.3139	1.2758	1.3769	1.3272	1.432	1.7786	1.8694	1.958	1.8856	1.5599	1.6179	1.697	1.5928	1.5007	1.4405	1.5723	1.5431	1.5812	1.1647	1.3629	1.4036	1.3691	1.2377	1.3126	1.386	1.8131	1.8838	1.9699	2.0724
PE 40:6	792.4	102.4	0.6047	0.6303	0.614	0.6304	1.499	1.4714	1.3795	2.1764	2.1082	1.9917	1.968	1.6344	1.5138	1.449	1.564	1.5249	1.5403	1.5805	1.9232	1.7777	1.8843	1.7151	2.0068	2.0691	2.0611	1.9825	1.5342	1.7738	1.7419	1.7255	1.9533	1.4727	1.6246	1.691	1.4442	1.4184	1.3706	1.5148	2.4457	2.3907	2.341	2.5084
PE 40:8	788.5	103.1	0.4036	0.4519	0.4629	0.4541	0.6368	0.6937	0.8287	0.5957	0.6851	0.6728	0.7923	0.6615	0.7723	0.6901	0.5755	0.6495	0.7101	0.7696	0.7064	0.8207	0.8027	0.7795	0.7409	0.8314	0.8163	0.7712	0.749	0.7613	0.782	0.7937	0.6967	0.4979	0.7162	0.6743	0.6534	0.7522	0.7582	0.8055	0.6514	0.7317	0.7754	0.7383
PE 41:4	810.5	102.8	0.2301	0.2627	0.2622	0.2511	0.1939	0.2415	0.2546	0.2021	0.2291	0.2301	0.2603	0.206	0.2507	0.2312	0.1724	0.1906	0.1937	0.2425	0.2202	0.282	0.2569	0.2742	0.2112	0.257	0.2528	0.2525	0.3006	0.2752	0.2968	0.3025	0.2079	0.1532	0.2294	0.2202	0.2185	0.2394	0.239	0.2491	0.1662	0.2125	0.2246	0.2205
PE 41:6	806.4	102.2	0.1192	0.1248	0.1135	0.1258	0.218	0.2133	0.233	0.2422	0.2333	0.249	0.2399	0.2319	0.2266	0.2008	0.2114	0.2055	0.2037	0.233	0.232	0.235	0.2356	0.2271	0.259	0.2767	0.2825	0.2809	0.2085	0.2246	0.2387	0.2537	0.2086	0.1862	0.2021	0.1952	0.1682	0.161	0.1646	0.1637	0.216	0.2153	0.2278	0.2294
PE 42:10	812.5	102.7	0.2905	0.346	0.3464	0.3459	0.311	0.3695	0.4287	0.3157	0.397	0.4187	0.4645	0.369	0.4284	0.3982	0.2678	0.3086	0.3503	0.4284	0.3612	0.4259	0.4267	0.4057	0.3856	0.4416	0.461	0.4132	0.4622	0.4431	0.5008	0.4899	0.3956	0.2986	0.4088	0.4081	0.2833	0.3072	0.3082	0.3321	0.3201	0.355	0.3952	0.3996
PE 42:5	822.5	102.2	0.181	0.2015	0.2095	0.2015	0.19	0.225	0.2441	0.2186	0.2808	0.2897	0.2888	0.1974	0.2313	0.2091	0.164	0.1782	0.2013	0.2393	0.2402	0.2592	0.2472	0.2592	0.1716	0.204	0.209	0.1935	0.2531	0.2135	0.2714	0.2471	0.2993	0.1917	0.3411	0.3208	0.1339	0.1553	0.1529	0.1671	0.1702	0.2078	0.2202	0.2368
PE 42:6	820.5	102	0.1409	0.1333	0.15	0.1512	0.1895	0.2091	0.2464	0.2356	0.2477	0.2697	0.2907	0.214	0.2114	0.2116	0.1661	0.1914	0.2116	0.2129	0.2303	0.2489	0.2597	0.2422	0.184	0.2109	0.2468	0.2382	0.225	0.2321	0.2488	0.2657	0.3609	0.2479	0.3786	0.35	0.157	0.1512	0.1715	0.1432	0.216	0.2317	0.2495	0.2454
PE 42:7	818.5	102.2	0.1016	0.1044	0.0953	0.1186	0.1626	0.1761	0.2012	0.222	0.2387	0.2574	0.2498	0.1819	0.1982	0.1867	0.152	0.199	0.2046	0.2065	0.2201	0.2737	0.2545	0.2493	0.174	0.191	0.2134	0.2206	0.2006	0.2053	0.2237	0.2129	0.2986	0.2484	0.2936	0.2981	0.1223	0.1319	0.1263	0.134	0.2308	0.2487	0.2607	0.2775
PE 42:8	816.5	102.5	0.1074	0.1067	0.1504	0.1451	0.1662	0.2022	0.199	0.2083	0.2481	0.2455	0.2811	0.186	0.1966	0.1709	0.1686	0.1958	0.2239	0.2368	0.255	0.2803	0.2841	0.2949	0.178	0.2091	0.2232	0.2218	0.2068	0.1974	0.2343	0.2371	0.2839	0.225	0.3101	0.3135	0.1587	0.1559	0.1818	0.198	0.246	0.2792	0.3054	0.3153
PE 42:9	814.5	102.5	0.1258	0.1443	0.1402	0.1257	0.1978	0.2225	0.2407	0.2738	0.3066	0.3041	0.3313	0.2198	0.2538	0.2266	0.2023	0.2297	0.2445	0.2391	0.2512	0.2857	0.3164	0.2777	0.2309	0.287	0.2969	0.2934	0.2227	0.2486	0.2608	0.2607	0.3334	0.273	0.3357	0.3197	0.2096	0.2216	0.2348	0.2276	0.3297	0.3465	0.3692	0.3599
PE A34:2	702.4	103.8	1.0642	0.9021	0.8989	0.9321	0.6195	0.6867	0.6205	0.5553	0.5473	0.5304	0.5379	0.6031	0.6194	0.5606	0.6476	1.0454	1.0555	0.636	0.6373	0.6698	0.69	0.6736	0.6442	0.7212	0.7333	0.8241	0.5164	0.5089	0.5655	0.5079	0.94	2.6282	0.7522	0.8383	0.8894	0.8833	0.9528	0.9275	0.6939	0.6775	0.7071	0.7583
PE A36:1	732.4	104.1	0.5642	0.4751	0.4978	0.4713	0.4559	0.4594	0.4708	0.4448	0.4593	0.4276	0.4247	0.4129	0.4342	0.4111	0.4326	0.4667	0.4586	0.4889	0.4808	0.4873	0.5096	0.4751	0.3997	0.4117	0.4137	0.441	0.3873	0.3365	0.4052	0.3561	0.602	0.476	0.5625	0.5475	0.5304	0.519	0.5239	0.5632	0.5835	0.5516	0.5604	0.5973
PE A36:2	730.5	103.7	0.5295	0.475	0.4923	0.4665	0.4735	0.4903	0.4987	0.4439	0.4521	0.4052	0.4277	0.4463	0.4411	0.428	0.4746	0.5708	0.545	0.4538	0.4692	0.4923	0.5084	0.4841	0.4944	0.4946	0.4868	0.515	0.4086	0.3927	0.4326	0.4084	0.6068	1.0167	0.4615	0.5528	0.6693	0.6354	0.6989	0.6719	0.5622	0.5654	0.5365	0.5791
PE A36:3	728.5	103.2	0.3804	0.3405	0.3314	0.3745	0.249	0.2699	0.2728	0.2457	0.2645	0.239	0.2618	0.2239	0.218	0.2118	0.2491	0.3727	0.3721	0.2279	0.2604	0.2744	0.2831	0.2887	0.3298	0.3292	0.3531	0.3484	0.238	0.2226	0.2074	0.2364	0.4047	0.9159	0.2927	0.3275	0.3862	0.3619	0.3667	0.3931	0.2786	0.2959	0.2997	0.3128
PE A36:4	726.5	102.7	0.8144	0.8361	0.7831	0.7259	0.2055	0.2294	0.2297	0.1847	0.2107	0.2195	0.2159	0.2379	0.2324	0.2034	0.2289	0.3478	0.3766	0.2632	0.2091	0.2246	0.2408	0.2118	0.2684	0.3505	0.3773	0.3923	0.2338	0.2634	0.283	0.2518	0.1725	0.4919	0.1912	0.1911	0.3293	0.3176	0.3285	0.306	0.2721	0.2462	0.2627	0.2859
PE A36:5	724.4	102.5	1.7071	1.6881	1.5969	1.5527	2.4189	2.4295	2.3676	1.9402	1.8597	1.7727	1.8713	2.5964	2.4962	2.3223	2.5215	2.7203	2.7042	2.2792	1.9881	1.9943	2.1331	1.8723	3.0031	3.3091	3.4122	3.3354	2.6353	2.7437	2.5906	2.572	0.5785	1.6061	0.5589	0.5916	2.0242	1.9805	1.8957	2.0085	1.9319	1.9975	2.0695	2.0198
PE A36:6	722.4	102.7	0.2988	0.303	0.2493	0.2391	0.5616	0.495	0.4458	0.4955	0.4049	0.345	0.3471	0.5336	0.4556	0.4806	0.5193	0.502	0.39	0.3584	0.3809	0.3304	0.3083	0.2901	0.9075	0.8677	0.8271	0.8165	0.4542	0.5453	0.4153	0.4551	0.1399	0.2953	0.1196	0.1419	0.4354	0.3732	0.3555	0.3879	0.423	0.3829	0.3421	0.3181
PE A37:5	738.4	102.9	0.4089	0.3907	0.3761	0.3651	0.7227	0.6575	0.6435	0.5621	0.5374	0.4782	0.4802	0.6859	0.6941	0.6606	0.6857	0.6567	0.6078	0.6138	0.6204	0.6213	0.6187	0.5604	0.9185	0.8906	0.7859	0.8507	0.7179	0.7103	0.6651	0.6744	0.2225	0.3036	0.2199	0.2224	0.6396	0.6178	0.618	0.6677	0.6201	0.5791	0.5905	0.5811
PE A38:4	754.5	102.6	1.3861	1.365	1.3552	1.2859	0.4392	0.4642	0.4475	0.4396	0.4754	0.4524	0.4556	0.4706	0.4748	0.4769	0.4887	0.5635	0.5755	0.4989	0.449	0.4833	0.4907	0.4607	0.5938	0.628	0.6871	0.6347	0.5452	0.5476	0.5683	0.5832	0.2737	0.6342	0.2539	0.2734	0.5313	0.5553	0.5422	0.5442	0.421	0.4252	0.4295	0.4555
PE A38:5	752.5	102.2	2.5219	2.4874	2.4538	2.3981	2.473	2.7088	2.6925	2.3873	2.5757	2.4645	2.3887	2.6351	2.7053	2.3432	2.6102	2.6758	2.7871	2.5978	2.3339	2.397	2.6523	2.2468	2.9613	3.2466	3.3943	3.6017	2.822	2.7694	2.9164	2.8245	1.2793	1.7739	1.1913	1.2454	1.6155	1.6235	1.5262	1.5711	2.1192	2.1536	2.2772	2.3279
PE A38:6	750.5	102.3	1.6609	1.6531	1.6097	1.4716	2.7801	2.8118	2.7096	2.6966	2.6161	2.5641	2.4972	2.8453	2.7918	2.5766	2.6834	2.7217	2.6276	2.6281	2.4434	2.3874	2.4452	2.1722	3.3309	3.6514	3.7494	3.7463	2.8118	2.9637	2.7998	2.923	1.3552	1.82	1.215	1.2582	2.293	2.3123	2.3321	2.3105	2.502	2.5108	2.605	2.5391
PE A38:7	748.5	102.2	0.9104	0.8903	0.8663	0.8483	2.1281	2.043	1.7721	2.0744	1.9112	1.9354	1.9402	2.2412	1.786	1.9255	1.9076	1.8707	1.9098	1.8758	1.6101	1.4949	1.5336	1.4031	1.9007	1.9789	1.9899	2.1161	1.774	2.3947	2.1081	2.0515	1.4241	2.0101	1.2039	1.2958	1.4898	1.3817	1.3272	1.3949	2.1769	2.0532	2.1615	2.0546
PE A39:6	764.4	102.8	0.558	0.5357	0.5027	0.4909	1.2259	1.1716	1.0789	1.3596	1.1995	1.0202	1.0924	1.1727	1.1415	1.0786	1.1991	1.1437	1.0081	0.9995	1.1462	1.1019	1.04	1.0087	2.0022	1.8323	1.6657	1.6343	1.1406	1.2192	1.1371	1.2016	0.9948	0.7316	0.8071	0.8393	1.0022	0.9762	1.0039	1.0905	1.2901	1.2815	1.221	1.2308
PE A39:7	762.5	103.5	0.381	0.3415	0.3525	0.3479	0.6074	0.6215	0.6357	0.5193	0.5618	0.5617	0.5753	0.6479	0.6193	0.6173	0.5306	0.542	0.5761	0.5959	0.5656	0.6212	0.6237	0.5916	0.6396	0.6976	0.6247	0.6632	0.5817	0.6688	0.6588	0.6801	0.5727	0.2221	0.5238	0.5122	0.6154	0.6415	0.6832	0.6855	0.592	0.6158	0.6256	0.6201
PE A40:4	782.5	102.5	0.5416	0.5455	0.5882	0.5383	0.2266	0.2368	0.2585	0.2542	0.2645	0.2675	0.2656	0.2488	0.245	0.2367	0.2215	0.2628	0.2944	0.2592	0.2567	0.2702	0.2839	0.2614	0.2647	0.2879	0.2789	0.2915	0.2509	0.286	0.2937	0.2553	0.2481	0.3261	0.2227	0.234	0.2604	0.2678	0.2485	0.2597	0.2267	0.2284	0.2386	0.2617
PE A40:5	780.4	102.1	1.095	1.0952	1.0982	1.0208	0.7318	0.8536	0.8459	0.9392	1.0321	0.9762	0.9606	0.8021	0.8525	0.7885	0.837	0.858	0.8756	0.8899	0.8665	0.9366	1.0193	0.907	0.807	0.8214	0.9585	0.9628	0.9428	0.8827	0.9714	0.9948	0.893	0.7755	0.9054	0.8576	0.4867	0.4691	0.458	0.4546	0.6839	0.7087	0.7727	0.7663
PE A40:6	778.4	102	1.0454	1.017	0.9954	0.9881	1.3819	1.3991	1.4496	1.6122	1.7273	1.7538	1.6646	1.3497	1.3113	1.213	1.292	1.2629	1.3131	1.4312	1.4119	1.4719	1.5904	1.4303	1.3165	1.4007	1.5229	1.5681	1.4293	1.5012	1.5534	1.5783	1.5981	1.1835	1.546	1.5488	0.7712	0.7865	0.7631	0.7561	1.1432	1.1609	1.2895	1.2721
PE A40:7	776.5	101.8	0.6885	0.6411	0.6675	0.6534	1.3173	1.2792	1.2605	1.4067	1.4301	1.4825	1.4599	1.3309	1.1962	1.1816	1.1909	1.2021	1.2482	1.2736	1.2074	1.1698	1.2358	1.119	1.2341	1.3544	1.447	1.4986	1.2215	1.4496	1.4823	1.4256	1.5709	1.4256	1.3741	1.3729	0.69	0.7227	0.6819	0.6528	1.149	1.1181	1.1885	1.153
PE A41:7	790.5	102.5	0.6225	0.664	0.6756	0.6498	1.3149	1.3748	1.4393	1.4579	1.5349	1.5193	1.5891	1.378	1.4862	1.4126	1.3399	1.4317	1.4353	1.4586	1.451	1.5312	1.5809	1.4661	1.7558	1.8649	1.8945	1.7942	1.5015	1.6172	1.6417	1.6826	1.9204	1.3095	1.5784	1.6627	1.1393	1.1671	1.1121	1.2259	1.6702	1.7255	1.7659	1.7686
PE A42:5	808.5	102.5	0.165	0.1581	0.1755	0.1794	0.211	0.2194	0.2383	0.2296	0.2242	0.2226	0.2393	0.2164	0.246	0.2243	0.1824	0.1968	0.1988	0.2219	0.1957	0.2326	0.2318	0.221	0.2478	0.257	0.2631	0.2535	0.24	0.2345	0.2459	0.2476	0.2182	0.1713	0.2422	0.2115	0.1725	0.1856	0.1806	0.1855	0.2046	0.22	0.2142	0.2245
PE A42:8	802.5	102.3	0.1636	0.2044	0.2053	0.1991	0.2026	0.2224	0.2362	0.2156	0.2545	0.2657	0.2753	0.2157	0.2373	0.2067	0.1799	0.2039	0.2292	0.2432	0.2137	0.239	0.259	0.2316	0.1701	0.1955	0.224	0.2212	0.2226	0.2135	0.2325	0.2294	0.2381	0.2458	0.2731	0.2338	0.1572	0.1734	0.1679	0.169	0.1905	0.2175	0.2164	0.2243
PG 34:1	577.5	88.9	0.7572	0.6324	0.6725	0.6136	0.7148	0.4664	0.395	0.3715	0.3003	0.3236	0.2953	0.8204	0.8537	0.8399	0.9619	0.654	0.6612	0.5251	0.4552	0.2948	0.3501	0.403	0.5077	0.3941	0.4074	0.4478	0.9288	0.8924	0.8346	0.9011	0.206	0.3618	0.2058	0.1635	0.6362	0.532	0.4695	0.4601	0.4708	0.4187	0.3928	0.2946
PI 34:1	577.5	104.2	2.1422	1.7144	1.2412	1.2452	1.2623	1.2096	0.7557	0.7124	0.5603	0.5826	0.5328	1.3772	1.2227	1.1709	1.9526	1.0144	0.9877	1.055	1.1229	0.7127	0.8465	0.8978	0.9359	0.8264	0.729	0.8305	1.3081	1.2699	1.8187	1.1976	0.8702	1.1196	0.6509	0.6381	1.4127	1.1457	1.1886	1.3165	1.1625	0.9793	0.9086	0.8283
PI 36:1	605.6	103.9	0.4065	0.3098	0.3358	0.3254	0.4496	0.4347	0.3931	0.5112	0.452	0.4047	0.4474	0.7159	0.4418	0.4129	0.8299	0.4137	0.4435	0.4514	0.467	0.4066	0.4412	0.4428	0.359	0.3482	0.3051	0.3501	0.3622	0.3617	0.3667	0.3496	1.0439	0.5619	0.4511	0.4606	0.5738	0.4909	0.5657	0.5666	0.56	0.7669	0.5054	0.4718
PI 38:5	625.6	99.3	0.2851	0.1862	0.1626	0.1695	0.4985	0.3274	0.3001	0.3957	0.3346	0.2806	0.292	0.334	0.3411	0.3264	0.423	0.341	0.3407	0.2979	0.4016	0.2974	0.3113	0.3137	0.4696	0.3486	0.3743	0.3919	0.5414	0.4583	0.4263	0.4291	0.2917	0.2462	0.1576	0.1934	0.3514	0.2987	0.2664	0.2977	0.4866	0.373	0.3582	0.2809
PS 36:1	605.5	122.7	0.3858	0.1846	0.1879	0.1926	0.6641	0.4131	0.1876	0.5875	0.349	0.3957	0.1986	0.6612	0.5011	0.5143	0.7302	0.3046	0.241	0.331	0.5551	0.1612	0.1945	0.3028	0.4904	0.3107	0.2508	0.278	0.5776	0.3053	0.2612	0.2684	0.4572	0.313	0.2166	0.2377	0.6774	0.2932	0.282	0.3327	0.5026	0.2591	0.2495	0.3173
SM d18:0;16:0	522.5	176.4	3.7116	3.8628	3.9401	3.8682	0.8891	0.8458	0.9122	1.4817	1.4094	1.5048	1.49	1.0104	1.0199	1.1123	0.9582	1.0388	1.0728	0.9954	1.1028	1.1051	1.0433	1.1096	0.345	0.3126	0.3257	0.3246	0.4238	0.4207	0.4124	0.4276	2.6925	1.8896	3.2869	3.0823	1.0039	1.1013	1.1144	1.1265	0.9847	1.0842	1.0454	0.8443
SM d18:0;18:0	550.6	175.1	0.9816	1.1681	1.2106	1.0999	0.0996	0.1158	0.1227	0.1228	0.1456	0.1552	0.1422	0.0961	0.1026	0.1104	0.104	0.1112	0.1147	0.1183	0.1601	0.1804	0.1615	0.1734	0.0281	0.0331	0.0337	0.0289	0.0251	0.0199	0.0178	0.0296	0.3975	0.1855	0.5855	0.4899	0.0813	0.0783	0.0895	0.0841	0.109	0.1245	0.1246	0.1378
SM d18:0;22:0	606.7	173.3	0.87	0.9138	0.9377	0.8761	0.1175	0.1425	0.1336	0.1943	0.2433	0.239	0.2214	0.1307	0.126	0.1426	0.1481	0.1572	0.1621	0.1414	0.1384	0.1239	0.135	0.1255	0.0727	0.0648	0.0763	0.0656	0.0663	0.0553	0.06	0.0686	0.8161	0.4563	0.9544	0.8553	0.1413	0.1469	0.1591	0.1361	0.1086	0.108	0.1122	0.1328
SM d18:1;14:0	492.4	179.7	0.426	0.4838	0.4091	0.5383	0.2209	0.117	0.2165	0.18	0.2143	0.1477	0.2481	0.1583	0.2025	0.2629	0.1802	0.1111	0.2037	0.2212	0.1733	0.2664	0.2692	0.2981	0.1094	0.1149	0.1183	0.1369	0.2081	0.1995	0.1978	0.2466	0.3056	0.238	0.3313	0.4558	0.1921	0.2121	0.2287	0.236	0.2354	0.2383	0.2791	0.0316
SM d18:1;16:0	520.5	177.9	5.9938	6.4867	6.5796	6.8191	3.9991	3.498	4.0363	3.043	3.176	3.0636	3.2418	3.5845	3.9723	4.3802	3.7722	3.5188	4.0491	3.9202	3.8133	4.0956	3.9297	4.1707	1.6333	1.588	1.6146	1.6462	2.6063	2.6135	2.5716	2.6598	4.6102	4.9795	5.4095	5.7694	3.7289	3.9464	4.046	3.9168	3.368	3.5147	3.4149	1.4187
SM d18:1;16:1	518.5	178.3	1.0156	1.1609	0.9924	1.2061	0.4515	0.3824	0.4452	0.4152	0.4597	0.3931	0.4543	0.4155	0.4469	0.5465	0.4313	0.342	0.4086	0.4413	0.4238	0.479	0.4206	0.4768	0.294	0.2828	0.2811	0.3175	0.4579	0.4479	0.4183	0.4763	0.5844	0.4592	0.6712	0.8327	0.4519	0.4735	0.4692	0.4692	0.4156	0.4129	0.3964	0.1472
SM d18:1;18:0	548.5	176.4	1.2224	1.289	1.3721	1.4025	0.5085	0.5356	0.5897	0.3586	0.4015	0.4304	0.4237	0.4554	0.465	0.4902	0.4854	0.4708	0.4686	0.4951	0.5964	0.6871	0.6707	0.6754	0.3026	0.3321	0.33	0.3122	0.3589	0.3252	0.3475	0.3482	0.7937	0.5213	1.0673	1.0164	0.4066	0.4316	0.4364	0.4093	0.4044	0.4595	0.4535	0.3767
SM d18:1;18:1	546.5	176.5	0.4373	0.5067	0.4649	0.5076	0.1573	0.1658	0.1726	0.1341	0.1466	0.1548	0.1507	0.1477	0.1559	0.1747	0.1534	0.1522	0.1522	0.1587	0.1847	0.2014	0.1822	0.1938	0.1371	0.1346	0.1366	0.1363	0.161	0.1565	0.1523	0.1579	0.2772	0.1784	0.3461	0.386	0.1542	0.1674	0.1608	0.1546	0.1339	0.1531	0.1349	0.1201
SM d18:1;20:0	576.6	175	0.6155	0.7326	0.7272	0.7431	0.2381	0.2799	0.3009	0.1775	0.2129	0.2117	0.2095	0.2264	0.2327	0.254	0.2307	0.236	0.2379	0.239	0.2903	0.3325	0.3216	0.3294	0.1445	0.1493	0.1446	0.1468	0.1876	0.1678	0.1889	0.1925	0.4435	0.2537	0.5871	0.5208	0.2267	0.2516	0.2624	0.2202	0.2054	0.2334	0.2429	0.2513
SM d18:1;22:0	604.6	173.9	2.2044	2.3221	2.389	2.5245	1.1565	1.2873	1.3733	0.9366	1.0879	1.0678	1.0863	1.0161	1.0974	1.156	1.1032	1.1409	1.1588	1.1598	1.1806	1.2373	1.2095	1.2082	0.4989	0.4998	0.5155	0.4852	0.6181	0.598	0.636	0.5967	1.7756	1.2749	2.1546	2.0684	1.0721	1.1545	1.1698	1.0189	0.8834	0.9778	1.0001	1.1067
SM d18:1;22:1	602.6	174.1	1.2016	1.3273	1.3266	1.3886	0.5472	0.6362	0.6962	0.4498	0.5077	0.5441	0.5397	0.53	0.5566	0.5878	0.551	0.5852	0.5997	0.6088	0.663	0.7294	0.7196	0.717	0.292	0.2868	0.3041	0.2884	0.3933	0.3876	0.4015	0.393	0.8391	0.6034	1.0453	1.0037	0.5234	0.5637	0.5869	0.5115	0.4854	0.5405	0.5461	0.6128
SM d18:1;24:0	632.7	172.9	2.7629	2.8404	2.8548	3.01	0.9533	1.0376	1.0614	1.2797	1.4228	1.4284	1.4216	0.9891	0.9571	1.0813	0.9958	1.1352	1.1427	1.0017	0.8855	0.8251	0.8511	0.8182	0.4973	0.5209	0.536	0.5135	0.6318	0.5899	0.614	0.6304	2.8637	2.1361	3.3708	3.2149	1.3026	1.3319	1.3656	1.2787	0.8871	0.9017	0.9408	1.0666
SM d18:1;24:1	630.6	173.3	4.3602	4.4556	4.6329	4.796	2.9403	3.4477	3.7439	2.8078	3.1686	3.3537	3.445	2.8956	2.9104	3.0846	2.8483	3.0928	3.3329	3.244	3.2293	3.24	3.2894	3.3127	1.1149	1.1331	1.1331	1.1203	1.6066	1.5908	1.6958	1.6589	3.6756	3.5749	4.2874	4.2322	3.2436	3.5656	3.6806	3.2216	2.5463	2.6962	2.8126	3.2008
SM d18:1;24:2	628.6	173.4	1.3314	1.4118	1.4104	1.4982	0.8742	1.0553	1.1576	0.7719	0.8972	0.9639	0.952	0.884	0.9259	0.94	0.8592	0.956	1.0242	1.0623	0.9998	1.0432	1.0415	1.0368	0.3269	0.3319	0.3251	0.3223	0.5635	0.5503	0.578	0.5781	1.0202	0.8355	1.263	1.2607	0.7614	0.8586	0.8866	0.77	0.7968	0.8554	0.8844	1.0016
SM d18:1;24:2-OH	644.3	177.9	0.5623	0.648	0.612	0.7085	0.9543	0.9	0.8307	0.5696	0.6849	0.5826	0.546	0.7237	0.7446	0.83	0.8821	0.9722	0.8668	0.9547	0.8838	0.8276	0.738	0.928	0.2304	0.1565	0.1818	0.1775	0.3384	0.3324	0.3292	0.3302	0.6247	1.1552	0.5086	0.7127	0.7497	0.7134	0.7486	0.6627	0.675	0.7309	0.6651	0.1937

## Sheet: p-values
Supplementary table 1B. p-Values compared to CTRL. Values are not corrected for multiple comparison.
	Detected at mz	Retention time	Bafilomycin	C75	Celicoxib	Etomoxir	FumonisinB1	Myriocin	Orlistat	Rosiglitason	Spautin
CL 36:2	603.6	97.2	0.445141	0.353297	0.484132	0.017414	0.349858	0.847824	0.263161	0.0341908	0.882269
CL 38:3	629.6	96.4	0.0450417	0.734111	0.0399397	0.00540051	0.0233149	0.374142	0.913508	1.64079e-06	0.00777961
CL 38:4	627.6	96.2	0.000135058	0.897304	0.524629	0.0056437	0.544735	0.0620665	6.34314e-06	0.000132338	0.195351
CL 40:5	653.6	96.2	0.000732501	0.529141	0.00924894	0.372538	0.0613472	0.00147594	0.699518	0.00404028	0.968881
PC 30:0	523.5	157.5	1.37227e-06	0.705454	0.0104632	0.0957473	3.10292e-06	0.00141146	2.42551e-06	0.000148567	0.000310258
PC 32:0	551.5	154.6	2.56527e-09	0.31578	0.00131843	2.55557e-07	1.53429e-09	2.47704e-10	3.70127e-10	1.57112e-07	1.21891e-05
PC 32:1	549.5	153.6	2.88828e-08	0.071491	0.00173753	0.0866901	1.72488e-05	3.32462e-05	3.20395e-07	6.36738e-07	0.00120391
PC 32:2	547.5	152.3	1.29941e-06	0.497897	0.729574	0.0255656	0.263521	0.03959	0.000837916	0.108265	0.000736407
PC 34:0	579.6	151.7	3.51848e-08	0.159361	0.0259132	0.00516748	0.0716453	0.000380023	0.234292	0.000768197	0.00151048
PC 34:1	577.6	151.3	0.000637091	0.0172283	0.000190545	0.144499	4.6254e-06	7.83902e-05	0.000505678	3.92659e-05	0.346821
PC 34:2	575.6	151.1	3.74498e-07	0.373183	0.889567	0.0190471	0.286491	0.0474128	0.622128	0.000742335	0.00197255
PC 36:1	605.6	148.4	6.47488e-09	0.697099	7.472e-05	0.365992	0.000523383	0.0422723	0.000557457	0.914359	0.245849
PC 36:2	603.6	148.4	0.0035469	0.0158972	1.00938e-05	3.25146e-05	0.000105155	5.00715e-05	0.000800028	4.94902e-07	0.000683853
PC 36:3	601.6	148.7	0.00482092	0.760974	0.00378992	0.000977238	0.162854	0.00176974	0.0588071	0.145307	0.000104151
PC 36:4	599.5	146.1	0.000209828	0.380549	0.722674	0.00699823	0.147934	0.297271	0.00281271	5.6711e-05	0.00244017
PC 38:3	629.5	145.9	7.26711e-08	0.532824	0.000128702	0.000430241	0.0101939	0.00143678	0.00211644	0.383838	0.0235623
PC 38:4	627.5	143.6	1.3031e-07	0.0526893	0.000209591	0.0913632	0.304571	0.000690093	0.0132111	1.73084e-05	0.962235
PC 38:5	625.5	145.1	0.0677244	0.824472	0.000853677	0.0866057	0.991724	0.000218388	0.0736493	7.16557e-06	0.888685
PC 38:6	623.5	144.6	1.15049e-05	0.539472	0.0128853	0.818111	0.86759	0.0106662	0.219579	9.77251e-07	0.0586958
PC 40:5	653.6	143.3	3.2818e-07	0.868971	0.000161251	0.000331249	0.918818	0.000463428	0.0018692	0.00105126	0.00471371
PC 40:6	651.5	142.7	2.92522e-06	0.685045	0.000186798	0.0066674	0.723395	0.000983068	0.00164568	0.0124208	0.00684512
PC A32:0	537.5	156.1	0.00662792	0.441135	0.474635	0.0544377	0.0250913	1.15342e-06	1.47833e-06	9.55417e-06	0.297583
PC A34:0	565.6	153.3	0.0220008	0.758748	0.166795	0.712854	0.0188359	0.00017318	0.0894395	0.0221178	0.605394
PC A34:1	563.5	152.7	0.00488595	0.0983597	0.00999912	0.0436178	0.878	1.61361e-05	0.00363889	0.0638791	0.310451
PC A36:1	591.6	150.1	1.22834e-05	0.1911	0.000377827	0.00290704	6.74456e-05	4.7602e-05	0.0344259	0.0105161	0.352711
PC A36:2	589.6	149.6	0.000119635	0.0169505	0.0104947	5.58391e-05	0.879527	5.0176e-05	0.0136109	0.090847	0.000260772
PE 31:1	676.4	104.6	4.7063e-05	0.171075	0.0445951	0.119556	0.216454	0.586748	0.0407714	0.118872	0.144436
PE 32:1	690.4	104.9	0.00332539	0.887027	0.00446389	0.00306447	0.0990112	0.582354	0.82303	8.93474e-10	0.00225458
PE 33:1	704.4	104.3	5.26923e-07	0.27883	0.0326072	0.761283	0.400081	0.182712	0.00801925	0.862411	0.628503
PE 34:0	720.4	104.6	1.56412e-05	0.0244141	0.0157621	0.932989	0.611358	0.296668	3.71865e-05	0.137889	0.154194
PE 34:1	718.4	104.5	5.22895e-08	0.355856	0.00105115	0.3674	0.234221	6.7816e-05	0.0623567	4.69776e-11	7.53368e-06
PE 34:2	716.4	104.3	3.38605e-08	0.713285	0.000229227	0.0815636	0.016966	0.0263222	0.0734107	3.36182e-10	7.5968e-05
PE 36:1	746.4	103.9	7.58539e-09	0.372581	0.133799	0.0763094	1.66501e-05	1.33314e-05	0.0476281	9.6254e-07	3.96935e-05
PE 36:2	744.4	103.9	2.11985e-08	0.14529	0.52048	0.000945356	0.157059	0.000619063	0.302987	7.82638e-09	1.61669e-06
PE 36:3	742.4	103.8	2.85787e-05	0.593639	0.0237191	0.00410384	0.000994043	0.0622178	0.249172	6.96458e-06	8.39254e-05
PE 36:4	740.4	103.5	1.20591e-07	0.563011	0.00307214	0.00173577	4.84688e-05	0.00212839	1.79172e-08	5.12676e-07	0.00169015
PE 37:1	760.5	103.8	0.0024253	0.705199	0.0294671	0.095391	0.976441	0.312036	0.907184	0.00245225	0.459225
PE 37:2	758.4	103.6	0.00216735	0.948515	0.825942	0.000667666	0.0899001	0.00155317	0.0056278	1.80268e-05	0.000446783
PE 38:1	774.5	101.9	9.95853e-07	0.739657	0.461726	0.904604	0.0459958	0.380145	0.452078	9.65662e-07	0.0318816
PE 38:2	772.5	102.7	9.09817e-05	0.517724	0.341347	0.0468522	0.0565192	0.896985	0.131879	0.881439	0.742292
PE 38:3	770.5	102.7	5.85316e-06	0.819079	0.0073709	0.301673	0.0155941	0.559201	0.0393119	0.000312115	3.12671e-06
PE 38:4	768.4	102.7	7.52464e-08	0.203886	0.259226	0.000618683	2.00066e-05	0.000138261	2.58039e-09	1.74798e-05	0.000592311
PE 38:5	766.4	102.8	4.04671e-09	0.999152	0.0460653	0.301872	3.26514e-05	0.000107544	1.03481e-08	0.0659723	0.0661296
PE 39:2	786.5	103.1	4.23593e-07	0.39002	0.083021	0.0518308	7.49955e-05	0.194183	0.883493	0.0109985	0.0107789
PE 39:3	784.5	103.3	4.38108e-05	0.107692	0.0362376	0.0449894	0.000335164	0.0202389	0.0646465	3.95752e-05	0.102367
PE 40:2	800.5	102.2	7.07501e-05	0.325645	0.00363318	0.00390026	0.223431	0.178273	0.00249338	0.00129162	0.805061
PE 40:3	798.5	102.2	0.215469	0.997416	0.0256801	0.0713874	0.25014	0.252039	0.00722929	0.0239611	0.454137
PE 40:4	796.5	102.5	0.000624322	0.363817	0.000146386	0.000381784	0.108615	0.00578739	0.397441	1.25335e-05	0.000493401
PE 40:5	794.4	102.6	3.79635e-08	0.0831935	1.18043e-06	3.53302e-07	4.28467e-05	0.00135476	0.683901	0.563847	9.72975e-07
PE 40:6	792.4	102.4	2.00086e-10	0.0506698	1.42599e-06	0.000165979	1.45621e-07	0.0137897	0.104621	0.0175733	3.60327e-09
PE 40:8	788.5	103.1	9.04361e-05	0.592714	0.944089	0.0563724	0.0291988	0.0512633	0.414506	0.247493	0.415744
PE 41:4	810.5	102.8	0.0375284	0.422049	0.327439	0.0315783	0.101386	0.000586992	0.628013	0.161222	0.725791
PE 41:6	806.4	102.2	4.35566e-07	0.574413	0.00889758	0.0518824	5.05205e-05	0.161532	0.0485444	5.26385e-05	0.452664
PE 42:10	812.5	102.7	0.349028	0.900638	0.390103	0.249895	0.0995621	0.00810051	0.721995	0.108495	0.929215
PE 42:5	822.5	102.2	0.758826	0.394697	0.00574917	0.00754856	0.588274	0.0260395	0.0132494	0.00710183	0.74254
PE 42:6	820.5	102	0.000182888	0.425936	0.00134216	0.0024165	0.242482	0.00615247	0.000302772	0.00123889	0.0131657
PE 42:7	818.5	102.2	1.78957e-05	0.475333	0.00117943	0.00107087	0.444393	0.0758229	4.83564e-05	0.000160335	0.000451919
PE 42:8	816.5	102.5	0.00159457	0.653427	0.0181538	0.000311606	0.482379	0.175018	0.00182117	0.15271	0.000566017
PE 42:9	814.5	102.5	2.76028e-06	0.428848	0.000202344	0.0032077	0.00996455	0.144236	0.000161988	0.455522	1.31774e-06
PE A34:2	702.4	103.8	0.0961956	0.478839	0.109663	0.538594	0.948459	0.085386	0.141633	0.148394	0.799233
PE A36:1	732.4	104.1	0.0234297	0.322045	0.78503	0.0197763	0.127108	0.00361067	0.00202451	0.000380472	2.72308e-05
PE A36:2	730.5	103.7	0.726809	0.82724	0.139189	0.775048	0.552538	0.0407742	0.0865536	0.000140119	0.0216687
PE A36:3	728.5	103.2	0.0444765	0.928394	0.693352	0.82022	0.0847338	0.291877	0.0833624	0.0171532	0.460132
PE A36:4	726.5	102.7	2.4479e-07	0.256148	0.101597	0.189215	0.0807234	0.735562	0.90064	0.172327	0.925262
PE A36:5	724.4	102.5	4.97715e-06	0.299736	5.05876e-05	0.000410212	7.87814e-05	0.242908	1.85121e-05	0.000202029	0.000294559
PE A36:6	722.4	102.7	0.00049799	0.41644	0.161949	0.00504809	2.24922e-06	0.907688	0.000121151	0.0680926	0.0313205
PE A37:5	738.4	102.9	1.78348e-07	0.528937	0.00017757	0.032967	4.02259e-05	0.125805	2.42909e-08	0.29537	0.00789147
PE A38:4	754.5	102.6	2.02556e-10	0.0655952	0.0536319	0.159729	0.000875688	0.0460114	0.0640145	0.145181	0.0107488
PE A38:5	752.5	102.2	0.0619819	0.977973	0.0596147	0.0503961	0.000321952	0.019564	2.70471e-06	1.7738e-07	0.000683843
PE A38:6	750.5	102.3	1.64299e-08	0.274843	0.110003	0.000831957	2.16366e-06	0.0126957	1.14342e-06	2.89929e-05	0.01467
PE A38:7	748.5	102.2	1.90385e-07	0.653404	0.672093	0.000530348	0.437627	0.232444	0.0156431	7.51702e-05	0.045198
PE A39:6	764.4	102.8	2.13824e-07	0.35614	0.380508	0.506333	7.03757e-06	0.147532	0.00125476	0.0782346	0.00639653
PE A39:7	762.5	103.5	2.88666e-06	0.259166	0.168935	0.668585	0.0251384	0.0640046	0.0606563	0.0266583	0.324948
PE A40:4	782.5	102.5	6.64799e-09	0.443358	0.411696	0.250776	0.0519511	0.215178	0.810368	0.606941	0.322317
PE A40:5	780.4	102.1	3.55694e-06	0.338116	0.000328857	0.0161671	0.253064	0.00289462	0.622381	1.35694e-08	0.00153666
PE A40:6	778.4	102	1.75872e-05	0.0479248	8.33007e-06	0.00542452	0.0285417	0.000929041	0.0718989	9.60042e-08	0.0631369
PE A40:7	776.5	101.8	1.10817e-08	0.156644	6.68986e-05	0.179083	0.0150362	0.0110714	0.00122282	2.13175e-08	0.0262208
PE A41:7	790.5	102.5	3.36934e-10	0.2609	0.00927007	0.028021	8.02704e-07	0.000690487	0.0663209	1.43337e-05	2.67404e-06
PE A42:5	808.5	102.5	0.00453338	0.460321	0.173653	0.54374	0.00380018	0.0254425	0.920029	0.0199297	0.766887
PE A42:8	802.5	102.3	0.112842	0.795999	0.0360919	0.176643	0.364001	0.512873	0.0394603	0.00196063	0.733451
PG 34:1	577.5	88.9	0.289073	0.0600334	0.000334411	0.00105682	0.00290671	0.13183	0.000139103	0.0189997	0.00152844
PI 34:1	577.5	104.2	0.188048	0.446259	0.0044453	0.0810353	0.0383402	0.490151	0.048606	0.949743	0.147665
PI 36:1	605.6	103.9	0.0650668	0.337578	0.411855	0.327656	0.0584899	0.0826583	0.475882	0.830783	0.652996
PI 38:5	625.6	99.3	0.000729332	0.485343	0.531096	0.644879	0.0848967	0.00182823	0.00235514	0.122232	0.413467
PS 36:1	605.5	122.7	0.0484609	0.739791	0.457448	0.182785	0.216027	0.317241	0.147271	0.549259	0.22046
SM d18:0;16:0	522.5	176.4	2.49249e-13	0.00193254	1.41322e-07	0.0619403	7.39696e-10	2.36399e-09	3.32618e-05	0.119049	0.407859
SM d18:0;18:0	550.6	175.1	5.10677e-10	0.483656	0.000504963	1.11068e-06	1.4177e-08	1.15719e-08	0.000798227	0.00025912	0.0234443
SM d18:0;22:0	606.7	173.3	8.71916e-13	0.190641	3.05055e-05	0.096474	2.19937e-06	1.05898e-06	2.3641e-05	0.814375	0.00569193
SM d18:1;14:0	492.4	179.7	1.53027e-05	0.855742	0.839057	0.0879	0.018893	0.428227	0.00747977	0.340775	0.923232
SM d18:1;16:0	520.5	177.9	3.41974e-07	0.846213	0.000857973	0.486731	1.10755e-07	1.45415e-05	0.000368934	0.881552	0.0384816
SM d18:1;16:1	518.5	178.3	3.03063e-07	0.865307	0.939863	0.624388	0.00177097	0.613972	0.0118495	0.323738	0.146443
SM d18:1;18:0	548.5	176.4	4.97798e-10	0.00337083	0.000569595	1.76848e-06	3.34957e-08	1.57876e-07	0.0025447	0.000228347	0.010481
SM d18:1;18:1	546.5	176.5	1.52031e-09	0.170472	0.108595	0.000157686	0.00148917	0.91295	0.00219759	0.583791	0.0117887
SM d18:1;20:0	576.6	175	5.47001e-09	0.0178655	0.00164471	4.11231e-06	1.01736e-08	1.14099e-05	0.00268699	0.686976	0.697037
SM d18:1;22:0	604.6	173.9	3.25594e-09	0.0138861	0.0791156	0.0106523	2.83179e-09	1.92702e-08	0.000991572	0.694303	0.0155265
SM d18:1;22:1	602.6	174.1	2.60867e-09	0.130105	0.0158697	4.65006e-05	1.57739e-08	6.9754e-07	0.00295073	0.186374	0.272721
SM d18:1;24:0	632.7	172.9	8.32007e-11	0.613326	4.12722e-05	0.000802474	2.83354e-07	1.7704e-06	7.45996e-06	8.30936e-05	0.084436
SM d18:1;24:1	630.6	173.3	4.45087e-07	0.111586	0.355391	0.0559396	7.42614e-09	1.27309e-07	0.000431298	0.0166769	0.111426
SM d18:1;24:2	628.6	173.4	2.58145e-06	0.264997	0.297471	0.0630285	4.14859e-08	2.92143e-06	0.117639	0.0145886	0.207909
SM d18:1;24:2-OH	644.3	177.9	0.00262059	0.514113	0.000966311	0.877023	3.17172e-07	2.08657e-06	0.386412	0.0267563	0.0208992
