# Supplementary material for: High-Throughput Screening of Lipidomic Adaptations in Cultured Cells
Source: Biomolecules. 2019 Jan 24;9(2):42. doi: 10.3390/biom9020042 (PMC6407004; doi:10.3390/biom9020042)
Supplement: Supplementary file 1 [file biomolecules-09-00042-s001.zip › STable2_r1.csv]

Supplementary table 2. Lipid species detected in HeLa cells by negative mode electrospray ionization on a high-field orbitrap MS following hydrophilic interaction liquid chromatography. Lipids are annotated by their experimentally determined mass to charge ratio and retention time. Note that PC, HexCer and SM species are detected as their formate adducts. An 'A' in the lipid name indicates an eth…
Name	Detected_mz	Retention_s	Signal Abundance
PG 30:1	691.455	92.4	0.0106
PG 30:0	693.471	92.5	0.0297
PG 32:2	717.471	91.4	0.0228
PG 33:1	733.503	91.8	0.0195
PG 33:0	735.519	91.4	0.0017
PG 34:1	747.518	91.4	1.4819
PG 35:1	761.534	90.9	0.0276
PG 36:1	775.549	90.8	0.4098
PG 40:6	821.533	88.9	0.0029
PI 30:1	779.471	102.5	0.0118
PI 30:0	781.488	102.5	0.0067
PI 31:1	793.488	101.8	0.0028
PI A32:1	793.523	102.2	0.0085
PI 31:0	795.505	102.1	0.0057
PI A32:0	795.54	102.5	0.007
PI 32:2	805.488	101.8	0.0585
PI 32:1	807.503	101.6	0.3269
PI 32:0	809.516	101.8	0.0342
PI 33:2	819.504	101.5	0.0202
PI A34:2	819.539	101.2	0.0206
PI 33:1	821.52	101.5	0.0412
PI A34:1	821.555	101.6	0.0841
PI 33:0	823.533	101.6	0.0003
PI 34:3	831.504	100.8	0.0304
PI 34:2	833.519	100.9	1.7568
PI 34:1	835.533	101.1	2.1773
PI 35:3	845.518	100.3	0.0041
PI A36:3	845.555	100.2	0.005
PI 35:2	847.534	100.5	0.1487
PI A36:2	847.569	100.8	0.0401
PI 35:1	849.55	100.8	0.1216
PI A36:1	849.584	101.4	0.0131
PI 36:5	855.503	99.5	0.0207
PI 36:4	857.52	99.6	0.1717
PI 36:3	859.536	99.9	0.569
PI 36:2	861.551	100.2	6.1448
PI 36:1	863.562	100.2	3.5633
PI A38:6	867.539	98.9	0.0025
PI A38:5	869.555	99	0.0243
PI 37:4	871.534	99	0.023
PI 37:3	873.55	99	0.0918
PI 37:2	875.565	99.6	0.1925
PI A38:2	875.602	100.3	0.2021
PI 38:6	881.52	99.1	0.0876
PI 38:5	883.535	98.8	0.8721
PI 38:4	885.549	98.8	1.6396
PI 38:3	887.564	99.3	0.2504
PI 38:2	889.579	99.3	1.3712
PI 38:1	891.596	100.8	0.1367
PI 39:6	895.534	98.5	0.0022
PI A40:6	895.569	98.9	0.004
PI 39:5	897.549	98.5	0.0174
PI 39:4	899.565	98.5	0.0352
PI 39:3	901.581	98.8	0.0663
PI 39:2	903.596	99	0.0307
PI 40:7	907.534	98.5	0.0564
PI 40:6	909.55	98.3	0.1596
PI 40:5	911.565	98.3	0.1908
PI 40:4	913.581	98.3	0.0909
PI 40:3	915.596	98.5	0.1484
PI 40:2	917.612	99	0.1305
PI 40:1	919.625	100.6	0.0168
PI 41:3	929.612	98.5	0.0036
PI 42:6	937.581	97.8	0.0029
PI 42:4	941.612	98	0.0012
PI 42:3	943.628	98.5	0.016
PI 42:2	945.643	98.5	0.0074
PE 28:0	634.445	110.6	0.0053
PE A30:2	644.466	108.5	0.0033
PE A30:1	646.482	108.8	0.0131
PE A32:3	670.482	107.3	0.0028
PE A32:2	672.498	107.9	0.205
PE 31:1	674.477	108.9	0.0089
PE A32:1	674.514	108.8	0.0344
PE 31:0	676.493	109.2	0.0214
PE 32:2	686.478	108.9	0.1402
PE A33:2	686.512	110.1	0.003
PE A33:2	686.513	107	0.0198
PE 32:1	688.493	108.8	1.0039
PE A34:4	696.497	107.3	0.0048
PE A34:3	698.514	107	0.1249
PE 33:2	700.493	108.5	0.0164
PE A34:2	700.529	107.3	0.824
PE 33:1	702.508	108.6	0.0682
PE 33:0	704.523	108.5	0.0076
PE A34:0	704.561	108.6	0.0076
PE 34:4	710.477	107.9	0.0032
PE A35:4	710.513	105.9	0.0043
PE A35:3	712.529	105.9	0.0216
PE 34:2	714.51	108	1.0095
PE 34:1	716.523	108.5	1.8539
PE A36:6	720.495	108	0.0134
PE A36:6	720.499	105.3	0.1153
PE A36:5	722.514	105.6	0.6293
PE A36:4	724.53	106.8	0.1704
PE 35:3	726.508	109.2	0.0588
PE A36:3	726.545	106.4	0.5386
PE 35:2	728.524	108.2	0.0873
PE A36:2	728.561	108	0.2896
PE 35:1	730.54	107.7	0.0397
PE A37:6	734.514	105.2	0.0087
PE A37:5	736.529	105.2	0.0335
PE 36:4	738.51	106.7	0.1252
PE 36:3	740.525	107.4	0.2397
PE A37:3	740.561	106.1	0.0136
PE 36:2	742.54	107.6	2.0782
PE 36:1	744.554	109.4	0.2387
PE A38:7	746.515	104.7	0.4175
PE A38:6	748.528	105.2	0.7421
PE A38:5	750.544	106.5	0.0035
PE A38:4	752.559	107.7	0.0083
PE 37:3	754.539	108.5	0.0256
PE A38:3	754.575	105.5	0.0853
PE 37:2	756.554	107.6	0.0654
PE A39:7	760.529	104.7	0.0182
PE A39:6	762.544	105.2	0.0196
PE 38:5	764.524	106.1	0.3061
PE 38:4	766.538	105.8	0.4167
PE A39:4	766.575	107.4	0.0061
PE A39:3	768.59	109.2	0.0101
PE 38:2	770.57	106.7	0.1328
PE A40:6	776.559	105.3	0.0913
PE 39:4	780.555	105.9	0.008
PE A40:4	780.591	104.4	0.0165
PE 39:3	782.571	108.2	0.0408
PE A40:3	782.607	104.9	0.011
PE 39:2	784.587	108.9	0.013
PE 40:8	786.509	105.2	0.0048
PE A41:8	786.544	105.2	0.0041
PE A41:7	788.559	105.2	0.0062
PE 40:6	790.539	105.6	0.295
PE 40:5	792.555	106.4	0.1327
PE 40:4	794.568	105.9	0.0185
PE 40:3	796.586	105.5	0.0162
PE A42:7	802.576	104	0.0056
PE 41:6	804.555	105.3	0.005
PE A42:6	804.592	104	0.0046
PE 41:5	806.571	105.6	0.0033
PE A42:5	806.607	103.9	0.0034
PE 42:9	812.526	104.7	0.0021
PE 42:7	816.555	104.7	0.013
PE 42:6	818.571	104.9	0.0063
PE 42:5	820.586	104.6	0.0099
PE 42:4	822.604	104.4	0.0028
PE 42:3	824.618	105	0.0056
PE 42:2	826.634	105.5	0.0087
PE 43:7	830.57	105.3	0.0007
PE 44:6	846.602	104.4	0.0033
PS 30:1	704.451	124.8	0.0032
PS 30:0	706.467	124.9	0.0243
PS A32:1	718.503	123.4	0.0693
PS 31:0	720.483	124	0.006
PS A32:0	720.52	124.8	0.0032
PS 32:2	730.467	123.4	0.0067
PS 32:1	732.482	123.1	0.5383
PS 32:0	734.496	123.7	0.004
PS A34:2	744.519	121.2	0.027
PS 33:1	746.498	129.6	0.0254
PS 33:1	746.499	122.6	0.0773
PS A34:1	746.534	121.9	0.1604
PS 33:0	748.514	121.9	0.0024
PS 34:4	754.465	123.7	0.0052
PS 34:3	756.484	122.2	0.0103
PS 34:2	758.499	121.9	0.5145
PS 34:1	760.514	121.9	3.2007
PS A36:3	770.533	120.6	0.0122
PS 35:2	772.513	124.6	0.0599
PS A36:2	772.55	120.6	0.0536
PS 35:1	774.529	124.3	0.2266
PS A36:1	774.565	121.2	0.1185
PS 36:5	780.48	123.1	0.0032
PS 36:4	782.497	122	0.0205
PS 36:3	784.516	120.6	0.1175
PS 36:2	786.531	120.9	2.3312
PS 36:1	788.544	120.6	5.1855
PS A38:6	792.518	118.2	0.0056
PS A38:5	794.533	119.4	0.0121
PS A38:4	796.549	118.8	0.0053
PS 37:3	798.529	121	0.011
PS A38:3	798.565	119.7	0.0099
PS 37:2	800.544	124.8	0.1945
PS A38:2	800.579	119.4	0.007
PS 37:1	802.56	125.5	0.3034
PS 38:6	806.498	119.1	0.0292
PS 38:5	808.513	119.1	0.0649
PS 38:4	810.529	119.1	0.15
PS 38:3	812.545	119.4	0.2011
PS 38:2	814.56	119.7	0.5946
PS 38:1	816.576	120	0.2208
PS 39:6	820.515	118.1	0.0089
PS A40:6	820.55	117.6	0.0125
PS 39:5	822.53	122.2	0.0109
PS A40:5	822.566	118.5	0.016
PS 39:4	824.545	122.8	0.0206
PS 39:3	826.561	119.5	0.0333
PS 39:2	828.577	120	0.0734
PS 39:1	830.593	118.8	0.0002
PS 40:7	832.514	117.9	0.0464
PS 40:6	834.529	117.6	0.3283
PS 40:5	836.544	118.2	0.2794
PS 40:4	838.559	118.5	0.0297
PS 40:3	840.576	118.2	0.0576
PS 40:2	842.591	118.8	0.3714
PS 40:1	844.607	118.8	0.0811
PS 41:7	846.529	121.9	0.0056
PS 41:6	848.545	121.9	0.0335
PS 41:5	850.56	122.8	0.021
PS 42:9	856.511	117	0.0035
PS 41:2	856.607	118.9	0.018
PS 42:8	858.528	117.1	0.0029
PS 41:1	858.624	119.3	0.0064
PS 42:7	860.545	116.7	0.0095
PS 42:4	866.593	117.3	0.0088
PS 42:3	868.608	117.6	0.0247
PS 42:2	870.623	118.2	0.0671
PS 42:1	872.639	118.8	0.0316
PS 44:7	888.575	115.9	0.0065
PS 44:6	890.59	116.4	0.0061
PS 44:5	892.604	115.9	0.0034
BMP 34:3	743.487	83.8	0.0095
BMP 34:2	745.503	84.1	0.1276
BMP 35:2	759.518	83.8	0.0156
BMP 36:2	773.534	83.8	0.5003
BMP 37:3	785.533	82.7	0.0034
BMP 37:2	787.549	83.6	0.0065
BMP 38:7	791.486	82.1	0.0042
BMP 38:6	793.502	82.6	0.0052
BMP 38:5	795.518	85.8	0.0067
BMP 38:4	797.534	85.8	0.0086
BMP 38:3	799.549	86.1	0.0247
BMP 38:2	801.565	83.5	0.0177
BMP 40:8	817.502	81.2	0.0023
BMP 40:7	819.517	81.8	0.0397
BMP 40:5	823.55	82.6	0.002
PC 26:0	694.466	170.8	0.0033
PC A28:0	708.518	169.1	0.0253
PC 28:1	720.483	167.9	0.0099
PC 28:0	722.498	167.9	0.3543
PC A29:0	722.533	167.9	0.0149
PC A30:1	734.534	161.4	0.0935
PC A30:1	734.535	166.7	0.0307
PC 29:0	736.515	168.5	0.1162
PC A30:0	736.55	166.4	0.8866
PC A31:5	740.484	165.6	0.0094
PC 30:2	746.5	165	0.0076
PC A31:2	746.536	163.8	0.0025
PC 30:1	748.516	165	0.3936
PC A31:1	748.55	162.1	0.029
PC 30:0	750.53	165	2.2718
PC A31:0	750.566	161.4	0.0166
PC A32:2	760.55	157.9	0.1623
PC A32:2	760.552	163.8	0.0089
PC 31:1	762.531	161.1	0.0146
PC A32:1	762.567	162.6	1.7673
PC 31:0	764.545	161.1	0.0854
PC A32:0	764.579	164.7	1.0407
PC 32:3	772.515	161.4	0.0043
PC A33:3	772.55	158.5	0.0031
PC 32:2	774.531	161.4	0.408
PC A33:2	774.565	156.1	0.0222
PC 32:1	776.546	161.4	4.782
PC 32:0	778.56	166.1	0.1091
PC A33:0	778.597	158.2	0.0107
PC A34:3	786.565	162	0.0143
PC A34:3	786.565	154.9	0.1062
PC A34:2	788.581	157.7	0.4156
PC 33:1	790.561	162.6	0.5693
PC A34:1	790.596	160.8	2.2597
PC 33:0	792.574	161.4	0.0689
PC 33:0	792.576	156.4	0.0375
PC A34:0	792.61	164.7	0.017
PC A35:6	794.531	158.5	0.0002
PC 34:4	798.528	155.5	0.0081
PC 34:3	800.547	158.5	0.0983
PC A35:3	800.58	154.7	0.0053
PC 34:2	802.563	158.5	2.5286
PC A35:2	802.597	153.8	0.0209
PC 34:1	804.575	158.5	7.3381
PC A36:6	808.55	150.2	0.0094
PC A36:5	810.565	149.7	0.0521
PC A36:5	810.566	154.9	0.0333
PC A36:4	812.582	153.8	0.1726
PC 35:3	814.561	155.8	0.0072
PC A36:3	814.597	155.2	0.2888
PC 35:2	816.577	156.7	0.2303
PC A36:2	816.612	157.3	0.4646
PC 35:1	818.591	157.3	0.1173
PC A36:1	818.626	157.3	0.1694
PC 36:6	822.53	153.8	0.0105
PC A37:6	822.562	154.9	0.0631
PC 36:5	824.546	153.8	0.0855
PC 36:4	826.561	153.8	0.1378
PC A37:4	826.596	151.4	0.0058
PC 36:3	828.578	155.5	0.6098
PC A37:3	828.611	150.8	0.0036
PC 36:2	830.592	155.5	6.1854
PC 36:1	832.606	158.5	0.1997
PC A38:7	834.565	148.3	0.0042
PC A38:6	836.58	151.7	0.1665
PC 37:5	838.559	152.3	0.0033
PC A38:5	838.596	152	0.191
PC 37:4	840.575	151.7	0.0017
PC A38:4	840.61	151.4	0.0923
PC 37:3	842.591	152.9	0.036
PC A38:3	842.627	151.1	0.0169
PC 37:2	844.607	154.4	0.1078
PC A38:2	844.643	153.8	0.0662
PC 37:1	846.62	155.5	0.0052
PC A38:1	846.659	155.8	0.0094
PC 38:7	848.545	151.4	0.0325
PC A39:7	848.58	147.1	0.0032
PC A39:7	848.584	156.1	0.0065
PC 38:6	850.56	151.4	0.1884
PC A39:6	850.593	153.5	0.0008
PC A39:6	850.597	149.1	0.0046
PC 38:5	852.575	150.8	0.3625
PC 38:3	856.606	152.6	0.191
PC 38:2	858.622	153.8	0.5514
PC A40:8	860.581	146.2	0.0186
PC A40:7	862.596	149.6	0.0894
PC A40:6	864.611	150.8	0.077
PC 39:5	866.59	149.7	0.0013
PC A40:5	866.626	151.4	0.0117
PC A40:5	866.629	145.3	0.0024
PC 39:4	868.606	150.7	0.0169
PC A40:4	868.643	148.6	0.0061
PC 39:3	870.623	150.8	0.0046
PC A40:3	870.659	150.8	0.014
PC 39:2	872.638	152.6	0.01
PC A40:2	872.675	151.7	0.0057
PC 40:8	874.56	148.3	0.0174
PC A40:1	874.69	152.3	0.0055
PC 40:7	876.575	149	0.1757
PC 40:6	878.59	149.9	0.1183
PC 40:5	880.606	149.6	0.046
PC 40:4	882.621	150.2	0.0115
PC 40:3	884.638	149.6	0.0423
PC 40:2	886.654	151.4	0.0508
PC 41:7	890.589	147.9	0.0023
PC A42:7	890.628	143.4	0.0057
PC A42:6	892.643	146.5	0.0111
PC A42:5	894.659	149	0.0093
PC A42:4	896.675	146.2	0.0037
PC 42:10	898.56	144.8	0.0088
PC 42:9	900.575	146.5	0.0093
PC 42:8	902.591	147.3	0.0042
PC 42:7	904.607	146.9	0.0127
PC 42:6	906.623	149	0.0065
PC 42:5	908.638	147.3	0.0029
PC 42:3	912.669	148.3	0.0108
PC 42:2	914.685	149.6	0.0123
PC 42:1	916.701	147.4	0.002
PC 44:11	924.576	145.1	0.0023
PC 44:3	940.701	146.9	0.0035
SM d18:1;13:0	705.519	189.3	0.0028
SM d18:1;14:1	717.519	188.7	0.0065
SM d18:1;14:0	719.534	187.8	0.1352
SM d18:0;14:0	721.55	185.2	0.0062
SM d18:1;15:0	733.55	187	0.0755
SM d18:1;16:1	745.552	186.1	0.1315
SM d18:1;16:0	747.566	185.8	1.9694
SM d18:0;16:0	749.581	182.8	0.0626
SM d18:1;17:1	759.566	184.9	0.0037
SM d18:1;16:1-OH	761.545	189.3	0.0032
SM d18:1;17:0	761.581	184.6	0.0438
SM d18:1;16:0-OH	763.561	188.7	0.0068
SM d18:1;18:2	771.566	184.1	0.0017
SM d18:1;18:1	773.582	184	0.1019
SM d18:1;18:0	775.597	184	0.3627
SM d18:1;19:1	787.597	182.8	0.0033
SM d18:1;19:0	789.613	182.8	0.0143
SM d18:1;18:0-OH	791.592	185.8	0.0021
SM d18:1;20:2	799.597	182.2	0.0029
SM 18:0;18:4-OH	801.538	187.2	0.0104
SM d18:1;20:1	801.613	182.2	0.0525
SM d18:1;20:0	803.628	182.2	0.1156
SM d18:1;21:1	815.629	181.6	0.0139
SM d18:1;21:0	817.645	181	0.03
SM d18:1;22:2	827.63	181	0.0439
SM 18:0;20:4-OH	829.568	185.3	0.003
SM d18:1;22:1	829.645	181	0.4272
SM d18:1;22:0	831.658	180.4	0.421
SM d18:1;23:2	841.644	180.4	0.0243
SM d18:1;23:1	843.66	180.4	0.1801
SM d18:1;22:1-OH	845.639	185.4	0.0022
SM d18:1;23:0	845.675	182.8	0.0022
SM d18:1;23:0	845.676	179.2	0.0547
SM d18:1;22:0-OH	847.652	184.7	0.0028
SM d18:1;24:3	853.645	179.8	0.0259
SM d18:1;24:2	855.661	179.5	0.5651
SM d18:1;24:1	857.675	179.8	1.9336
SM d18:1;24:0	859.689	183.3	0.0163
SM d18:1;25:2	869.675	178.6	0.0063
SM d18:1;25:1	871.69	179.2	0.0262
SM d18:1;24:1-OH	873.67	184.3	0.0093
SM d18:1;25:0	873.706	178	0.003
SM d18:1;24:0-OH	875.686	182.8	0.008
SM d18:1;26:2	883.691	178	0.0119
SM d18:1;26:1	885.707	178.3	0.0134
SM 18:0;24:1-OH	891.681	182.8	0.0028
SM d18:1;26:1-OH	901.702	179.8	0.0016
SM 18:0;26:5-OH	911.647	180.4	0.0001
lysoPE 16:1	450.262	141.8	0.0108
lysoPE 16:0	452.278	140.3	0.1443
lysoPE 17:0	466.293	138.2	0.0066
lysoPE 18:2	476.278	139.1	0.0033
lysoPE 18:1	478.294	134.4	0.0188
lysoPE 18:0	480.309	136.4	0.1795
lysoPE 20:4	500.278	130.8	0.0015
lysoPE 20:1	506.325	134.3	0.0082
lysoPE 22:1	534.356	131.4	0.0033
lysoPE 24:1	562.388	129	0.003
lysoPE 24:0	564.404	127.9	0.002
lysoPC 16:1	538.315	214.5	0.0044
lysoPC 16:0	540.33	211.4	0.0679
lysoPC 18:1	566.346	207.3	0.0273
lysoPC 18:0	568.362	204.8	0.0235
lysoPI 16:1	569.274	123.1	0.0191
lysoPI 16:0	571.289	124.6	0.0262
lysoPI 17:0	585.305	125.4	0.0024
lysoPI 18:2	595.289	120.3	0.0119
lysoPI 18:1	597.305	122.3	0.116
lysoPI 18:0	599.321	123.7	0.4243
lysoPI 19:1	611.32	123.1	0.002
lysoPI 20:4	619.289	118.9	0.017
lysoPI 20:3	621.305	118.5	0.0039
lysoPI 20:2	623.32	117.3	0.0132
lysoPI 22:2	651.351	115.4	0.0024
HexCer d18:1;14:0	716.531	64.7	0.007
HexCer d18:1;16:0	744.562	64.1	0.0887
HexCer d18:1;16:1-OH	758.542	68.2	0.0033
HexCer d18:1;16:0-OH	760.558	68.3	0.0075
HexCer d18:1;18:1	770.578	63.8	0.0037
HexCer d18:1;18:0	772.594	64.3	0.0174
HexCer d18:1;20:0	800.625	63	0.0108
HexCer 18:0;23:2	824.66	64.9	0.0025
HexCer d18:1;22:1	826.641	62.5	0.0413
HexCer 18:0;23:1	826.675	64.7	0.0058
HexCer d18:1;22:0	828.657	62.4	0.0951
HexCer d18:1;23:1	840.657	61.7	0.0167
HexCer d18:1;22:1-OH	842.635	68.6	0.0045
HexCer d18:1;23:0	842.673	62.5	0.0219
HexCer d18:1;22:0-OH	844.651	68.3	0.0109
HexCer d18:1;24:3	850.64	61.3	0.0054
HexCer d18:1;24:2	852.656	61.9	0.0722
HexCer 18:0;23:2	856.65	65.5	0.0191
HexCer d18:1;24:0	856.685	62.1	0.1461
HexCer d18:1;25:1	868.688	61.9	0.0089
HexCer d18:1;24:1-OH	870.667	65.1	0.0311
HexCer d18:1;24:0-OH	872.683	64.5	0.0355
HexCer d18:1;26:1	882.703	61.9	0.0055
