# Supplementary material for: High-Throughput Screening of Lipidomic Adaptations in Cultured Cells
Source: Biomolecules. 2019 Jan 24;9(2):42. doi: 10.3390/biom9020042 (PMC6407004; doi:10.3390/biom9020042)
Supplement: Supplementary file 1 [file biomolecules-09-00042-s001.zip › suppl Methods.txt]

MS acquisition parameters﻿

Fusion:
Global Settings
	Use Ion Source Settings from Tune = False
	Method Duration (min)= 4
	Ion Source Type = H-ESI
	Spray Voltage: Positive Ion (V) = 3800
	Spray Voltage: Negative Ion (V) = 3600
	Sheath Gas (Arb) = 54
	Aux Gas (Arb) = 7
	Sweep Gas (Arb) = 1
	Ion Transfer Tube Temp (°C) = 380
	Vaporizer Temp (°C) = 275
	APPI Lamp = Not in use
	Divert Valve A
		     Time (min)|       Position|
		              0|            1-6|
		            0.1|            1-2|
		            3.9|            1-6|
	Pressure Mode = Standard
	Default Charge State = 1

LTQ-XL:
	Tune File Values	
	Source Type:	APCI
	Capillary Temp (C):	200.00
	APCI Vaporizer Temp (C):	450.00
	Sheath Gas Flow ():	80.00
	Aux Gas Flow ():	20.00
	Sweep Gas Flow ():	0.00
	Injection Waveforms:	Off
	Zoom AGC Target:	3000.00
	Full AGC Target:	30000.00
	SIM AGC Target:	10000.00
	MSn AGC Target:	10000.00
	
	POSITIVE POLARITY	
	Source Voltage (kV):	6.00
	Source Current (uA):	5.00	
	Capillary Voltage (V):	45.00
	Tube Lens (V):	85.00
	Skimmer Offset (V):	0.00
	Multipole RF Amplifier (Vp-p):	520.00
	Multipole 00 Offset (V):	-6.50
	Lens 0 Voltage (V):	-7.25
	Multipole 0 Offset (V):	-8.75
	Lens 1 Voltage (V):	-12.00
	Gate Lens Offset (V):	-58.00
	Multipole 1 Offset (V):	-20.00
	Front Lens (V):	-12.50
	Zoom Micro Scans:	1
	Zoom Max Ion Time (ms):	50.00
	Full Micro Scans:	1
	Full Max Ion Time (ms):	10.00
	SIM Micro Scans:	1
	SIM Max Ion Time (ms):	50.00
	MSn Micro Scans:	1
	MSn Max Ion Time (ms):	100.00


XCMS Parameters
integration-, peak gouping and -filling parameters

LTQ-XL (APCI)

    xset1 <- xcmsSet(
      files = <vector of .mz(X)ML filenames>,
      profmethod = "bin",
      method = "centWave",
      ppm = 500,
      peakwidth = c(3, 20), 
      snthresh = 5,
      noise = 500,
      prefilter = c(2, 1000),
      integrate = 1,
      mzdiff = 0.3,
      fitgauss = F,
      sleep = 0,
      verbose.columns = FALSE,
      BPPARAM = MulticoreParam(detectCores())
    )

    xset1g <- group(xset1, 
      max=40, 
      bw=4, 
      minfrac=0.1, 
      mzwid = .6, 
      sleep = 0
    )

    xset2 <- retcor(
      xset1g, 
      method="loess", 
      missing= as.numeric(length(sampnames(xset1g))/1.5), 
      extra= as.numeric(length(sampnames(xset1g))/1.5), 
      family = "gaussian", 
      plottype = "mdevden",
      span = 2
    )

    xset2 <- group(xset2, 
      max=40, 
      bw=4, 
      minfrac=0.3, 
      mzwid = .8, 
      sleep = 0
    )

    xset3 <- fillPeaks(
      xset2, 
      BPPARAM = MulticoreParam(
	detectCores(),
	progressbar=TRUE
      )
    ) 

    values <- groupval(  
      xset3, 
      method = "medret", 
      value = "into"
    )
## 'values' now contains a peak list for annotation


Orbitrap Fusion parameters (-HESI)

  xset1 <- xcmsSet(
    files = <vector of .mz(X)ML filenames>,
    profmethod = "bin",
    method = "centWave",
    ppm = 2.5,
    peakwidth = c(3, 15), 
    snthresh = 10,
    noise = 2000,
    prefilter = c(2, 10000),
    integrate = 1,
    mzdiff = 0.003,
    fitgauss = F,
    sleep = 0,
    verbose.columns = FALSE,
    BPPARAM = MulticoreParam(detectCores())
  )

  xset1 <- group(
    xset1, 
    bw=10, 
    minfrac=0.15, 
    mzwid = 0.005, 
    sleep = 0
  )

  xset2 <- retcor(
    xset1, 
    method="loess", 
    missing= 1, 
    span=.25, 
    family = "gaussian", 
    plottype = "mdevden"
  )

  xset2 <- group(xset2, 
    max=40, 
    bw=4, 
    minfrac=0.25, 
    mzwid = .005, 
    sleep = 0
  )

  xset3 <- fillPeaks(
    xset2, 
    BPPARAM = MulticoreParam(
      detectCores(),
      progressbar=TRUE
    )
  ) 

  values <- groupval(  
    xset3, 
    method = "medret", 
    value = "into"
  )
